# Supplementary material for: Influenza A Virus NS1 Protein Structural Flexibility Analysis According to Its Structural Polymorphism Using Computational Approaches
Source: Int J Mol Sci. 2022 Feb 4;23(3):1805. doi: 10.3390/ijms23031805 (PMC8836794; doi:10.3390/ijms23031805)
Supplement: Supplementary file 1 [file ijms-23-01805-s001.zip]

Archive with 1 entries (1 files):
- ijms-1561155-supplementary.pdf
